# Supplementary material for: Alginate Conjugation Increases Toughness in Auricular Chondrocyte Seeded Collagen Hydrogels
Source: Bioengineering (Basel). 2023 Sep 4;10(9):1037. doi: 10.3390/bioengineering10091037 (PMC10526064; doi:10.3390/bioengineering10091037)
Supplement: Supplementary file 1 [file bioengineering-10-01037-s001.zip]

Archive with 53 entries (46 files):
- Bioengineering_Supplementary Material_R1.pdf
- File S1 Crack Edge Analysis_Bioengineering/
- File S1 Crack Edge Analysis_Bioengineering/boundFinder.m
- File S1 Crack Edge Analysis_Bioengineering/CrackEdge.m
- File S1 Crack Edge Analysis_Bioengineering/CrackEdgeAnalysis.prj
- File S1 Crack Edge Analysis_Bioengineering/CrackEdge_runner.m
- File S1 Crack Edge Analysis_Bioengineering/resources/
- File S1 Crack Edge Analysis_Bioengineering/resources/project/
- File S1 Crack Edge Analysis_Bioengineering/resources/project/fjRQtWiSIy7hIlj-Kmk87M7s21k/
- File S1 Crack Edge Analysis_Bioengineering/resources/project/fjRQtWiSIy7hIlj-Kmk87M7s21k/NjSPEMsIuLUyIpr2u1Js5bVPsOsd.xml
- File S1 Crack Edge Analysis_Bioengineering/resources/project/fjRQtWiSIy7hIlj-Kmk87M7s21k/NjSPEMsIuLUyIpr2u1Js5bVPsOsp.xml
- File S1 Crack Edge Analysis_Bioengineering/resources/project/NjSPEMsIuLUyIpr2u1Js5bVPsOs/
- File S1 Crack Edge Analysis_Bioengineering/resources/project/NjSPEMsIuLUyIpr2u1Js5bVPsOs/2kj09UetkV_lru3gvSPXnY6-nM4d.xml
- File S1 Crack Edge Analysis_Bioengineering/resources/project/NjSPEMsIuLUyIpr2u1Js5bVPsOs/2kj09UetkV_lru3gvSPXnY6-nM4p.xml
- File S1 Crack Edge Analysis_Bioengineering/resources/project/NjSPEMsIuLUyIpr2u1Js5bVPsOs/aEHSZBIY-yve10yGis12Zr5DLZod.xml
- File S1 Crack Edge Analysis_Bioengineering/resources/project/NjSPEMsIuLUyIpr2u1Js5bVPsOs/aEHSZBIY-yve10yGis12Zr5DLZop.xml
- File S1 Crack Edge Analysis_Bioengineering/resources/project/NjSPEMsIuLUyIpr2u1Js5bVPsOs/j4xwF_j8iFTVayUMfxLgMnTbencd.xml
- File S1 Crack Edge Analysis_Bioengineering/resources/project/NjSPEMsIuLUyIpr2u1Js5bVPsOs/j4xwF_j8iFTVayUMfxLgMnTbencp.xml
- File S1 Crack Edge Analysis_Bioengineering/resources/project/NjSPEMsIuLUyIpr2u1Js5bVPsOs/KKyDJtbdIBOlaeHmIZd5VX6vqx8d.xml
- File S1 Crack Edge Analysis_Bioengineering/resources/project/NjSPEMsIuLUyIpr2u1Js5bVPsOs/KKyDJtbdIBOlaeHmIZd5VX6vqx8p.xml
- File S1 Crack Edge Analysis_Bioengineering/resources/project/NjSPEMsIuLUyIpr2u1Js5bVPsOs/QWNDYJD5mGW1bWYvPx9DtKnxzw4d.xml
- File S1 Crack Edge Analysis_Bioengineering/resources/project/NjSPEMsIuLUyIpr2u1Js5bVPsOs/QWNDYJD5mGW1bWYvPx9DtKnxzw4p.xml
- File S1 Crack Edge Analysis_Bioengineering/resources/project/NjSPEMsIuLUyIpr2u1Js5bVPsOs/R1RggVhA72agIvELiuhWPRS8F0Id.xml
- File S1 Crack Edge Analysis_Bioengineering/resources/project/NjSPEMsIuLUyIpr2u1Js5bVPsOs/R1RggVhA72agIvELiuhWPRS8F0Ip.xml
- File S1 Crack Edge Analysis_Bioengineering/resources/project/NjSPEMsIuLUyIpr2u1Js5bVPsOs/r8LR4nLmg9ai3oHrW1r_-KocQzkd.xml
- File S1 Crack Edge Analysis_Bioengineering/resources/project/NjSPEMsIuLUyIpr2u1Js5bVPsOs/r8LR4nLmg9ai3oHrW1r_-KocQzkp.xml
- File S1 Crack Edge Analysis_Bioengineering/resources/project/Project.xml
- File S1 Crack Edge Analysis_Bioengineering/resources/project/qaw0eS1zuuY1ar9TdPn1GMfrjbQ/
- File S1 Crack Edge Analysis_Bioengineering/resources/project/qaw0eS1zuuY1ar9TdPn1GMfrjbQ/349ScsV5aoMEduV73_q8xS3nxK0d.xml
- File S1 Crack Edge Analysis_Bioengineering/resources/project/qaw0eS1zuuY1ar9TdPn1GMfrjbQ/349ScsV5aoMEduV73_q8xS3nxK0p.xml
- File S1 Crack Edge Analysis_Bioengineering/resources/project/qaw0eS1zuuY1ar9TdPn1GMfrjbQ/b-9sdk-8LGig7ue2cLS23-UXqxYd.xml
- File S1 Crack Edge Analysis_Bioengineering/resources/project/qaw0eS1zuuY1ar9TdPn1GMfrjbQ/b-9sdk-8LGig7ue2cLS23-UXqxYp.xml
- File S1 Crack Edge Analysis_Bioengineering/resources/project/qaw0eS1zuuY1ar9TdPn1GMfrjbQ/gYus_BwSH12q2STysbVYKcw3cdsd.xml
- File S1 Crack Edge Analysis_Bioengineering/resources/project/qaw0eS1zuuY1ar9TdPn1GMfrjbQ/gYus_BwSH12q2STysbVYKcw3cdsp.xml
- File S1 Crack Edge Analysis_Bioengineering/resources/project/qaw0eS1zuuY1ar9TdPn1GMfrjbQ/OPn8-fDegjHFnOmldKy2qRwrgjMd.xml
- File S1 Crack Edge Analysis_Bioengineering/resources/project/qaw0eS1zuuY1ar9TdPn1GMfrjbQ/OPn8-fDegjHFnOmldKy2qRwrgjMp.xml
- File S1 Crack Edge Analysis_Bioengineering/resources/project/qaw0eS1zuuY1ar9TdPn1GMfrjbQ/rAMv5vog4m6RvMUK-HkJnoOwLZsd.xml
- File S1 Crack Edge Analysis_Bioengineering/resources/project/qaw0eS1zuuY1ar9TdPn1GMfrjbQ/rAMv5vog4m6RvMUK-HkJnoOwLZsp.xml
- File S1 Crack Edge Analysis_Bioengineering/resources/project/qaw0eS1zuuY1ar9TdPn1GMfrjbQ/xPgEvPj5acsBhxD5j2tjOfW4YmQd.xml
- File S1 Crack Edge Analysis_Bioengineering/resources/project/qaw0eS1zuuY1ar9TdPn1GMfrjbQ/xPgEvPj5acsBhxD5j2tjOfW4YmQp.xml
- File S1 Crack Edge Analysis_Bioengineering/resources/project/root/
- File S1 Crack Edge Analysis_Bioengineering/resources/project/rootp.xml
- File S1 Crack Edge Analysis_Bioengineering/resources/project/root/6x1BhZX_fLnKpcwqra0qFwv1jIgp.xml
- File S1 Crack Edge Analysis_Bioengineering/resources/project/root/fjRQtWiSIy7hIlj-Kmk87M7s21kp.xml
- File S1 Crack Edge Analysis_Bioengineering/resources/project/root/GiiBklLgTxteCEmomM8RCvWT0nQd.xml
- File S1 Crack Edge Analysis_Bioengineering/resources/project/root/GiiBklLgTxteCEmomM8RCvWT0nQp.xml
- File S1 Crack Edge Analysis_Bioengineering/resources/project/root/KAXfQgCar2Yb8zOxgvf9hdmLP1Ep.xml
- File S1 Crack Edge Analysis_Bioengineering/resources/project/root/NmGqIpAwUJcXFyLjFAGnU9uyN5Yp.xml
- File S1 Crack Edge Analysis_Bioengineering/resources/project/root/qaw0eS1zuuY1ar9TdPn1GMfrjbQp.xml
- File S1 Crack Edge Analysis_Bioengineering/resources/project/uuid-24da5d01-c042-4445-ba89-951d7f5bb6d8.xml
- File S1 Crack Edge Analysis_Bioengineering/Stress_Strain_Finder.m
- File S1 Crack Edge Analysis_Bioengineering/TensileTesting_compiled.m
- File S1 Crack Edge Analysis_Bioengineering/vidFinder.m
