# Supplementary material for: Alginate Conjugation Increases Toughness in Auricular Chondrocyte Seeded Collagen Hydrogels
Source: Bioengineering (Basel). 2023 Sep 4;10(9):1037. doi: 10.3390/bioengineering10091037 (PMC10526064; doi:10.3390/bioengineering10091037)
Supplement: Supplementary file 1 [file bioengineering-10-01037-s001.zip › File S1 Crack Edge Analysis_Bioengineering/boundFinder.m]

function [BBox_i, BBox_f] = boundFinder(vidObj,SampleCrack,SampleFail)

% User input of ROI for crack edge anaylsis at 'SampleCrack'
vidFrameNorm = read(vidObj,SampleCrack);
g = insertText(vidFrameNorm,[1 1],'Draw Sample ROI','FontSize',50);
imshow(g)
rec = drawrectangle;
BBox_i = rec.Position;
close

% User input of ROI for crack edge anaylsis at 'SampleFail'
vidFrameNorm = read(vidObj,SampleFail);
g = insertText(vidFrameNorm,[1 1],'Draw Sample ROI','FontSize',50);
imshow(g)
rec = drawrectangle;
BBox_f = rec.Position;
close


end
