# Supplementary material for: Alginate Conjugation Increases Toughness in Auricular Chondrocyte Seeded Collagen Hydrogels
Source: Bioengineering (Basel). 2023 Sep 4;10(9):1037. doi: 10.3390/bioengineering10091037 (PMC10526064; doi:10.3390/bioengineering10091037)
Supplement: Supplementary file 1 [file bioengineering-10-01037-s001.zip › File S1 Crack Edge Analysis_Bioengineering/CrackEdge_runner.m]

% Leigh Slyker 04/23

% CrackEdge_runner is the main tool 
% for frame-by-frame analysis of
% crack tip videos.


%% Video selection dialogue

n = 0;
stop_io = 0;

while stop_io == 0

	vidObj_n = vidFinder;

	for p = 1:(length(vidObj_n))
		n = n+1;
		vidObj{n} = vidObj_n{p};
	end
	stopcond = questdlg('Would you like to choose another video?', ...
					'Anotha one?',...
					'Yes','No','Yes');
	switch stopcond
		case 'Yes'
			stop_io = 0;
		case 'No'
			stop_io = 1;
	end
	
end

%% Frame input

for i = 1:n
	
	prompt = {[vidObj{i}.Name,' Crack Frame'],...
				[vidObj{i}.Name,' Fail Frame']};
	dims = [1 35];
	definput = {'450','1800'};
	answer = inputdlg(prompt,'Input Frames',dims,definput);
	SampleCrack{i} = str2num(answer{1});
	SampleFail{i} = str2num(answer{2});
	
end

%% Bounding box selection
for i = 1:n
% 	for i = 4
	[BBox_i{i}, BBox_f{i}] = boundFinder(vidObj{i},SampleCrack{i},SampleFail{i});
end

%% CrackEdge runner
for i = 1:n

[cracklength{i}, edges_all{i}]  = CrackEdge_edits(vidObj{i},SampleCrack{i},SampleFail{i},BBox_i{i}, BBox_f{i});

end

%% Stress_Strain_finder
for i =1:n

	testdate{i} = strrep(vidObj{i}.path,'\videos','');
	[~] = Stress_Strain_Finder(vidObj{i},testdate{i},SampleCrack{i},SampleFail{i});

end
