# Supplementary material for: Alginate Conjugation Increases Toughness in Auricular Chondrocyte Seeded Collagen Hydrogels
Source: Bioengineering (Basel). 2023 Sep 4;10(9):1037. doi: 10.3390/bioengineering10091037 (PMC10526064; doi:10.3390/bioengineering10091037)
Supplement: Supplementary file 1 [file bioengineering-10-01037-s001.zip › File S1 Crack Edge Analysis_Bioengineering/resources/project/qaw0eS1zuuY1ar9TdPn1GMfrjbQ/gYus_BwSH12q2STysbVYKcw3cdsp.xml]

<?xml version='1.0' encoding='UTF-8'?>
<Info location="TensileTesting_compiled.m" type="File"/>
