# Supplementary material for: Alginate Conjugation Increases Toughness in Auricular Chondrocyte Seeded Collagen Hydrogels
Source: Bioengineering (Basel). 2023 Sep 4;10(9):1037. doi: 10.3390/bioengineering10091037 (PMC10526064; doi:10.3390/bioengineering10091037)
Supplement: Supplementary file 1 [file bioengineering-10-01037-s001.zip › File S1 Crack Edge Analysis_Bioengineering/vidFinder.m]

function vidObj = vidFinder


% cd('C:\Users\Leigh\Desktop\Tensile Testing')
cd('\\laptop-ghukl5k6\users\leigh\Documents\Desktop\Tough Hydrogels\Tensile Testing')
testdate = uigetdir(cd,'Select test date folder');

cd([testdate,'/videos'])

vidfiles = ls;

[indx,~] = listdlg('PromptString',{'Select a video file:'},...
					'SelectionMode','multiple','ListString',vidfiles);
for i = 1:length(indx)

vidfile{i} = vidfiles(indx(i),:);

vidObj{i} = VideoReader(vidfile{i});

end


cd('\\LAPTOP-GHUKL5K6\Users\leigh\Documents\Desktop\Tough Hydrogels\Crack Edge Analysis')

end
